# Supplementary material for: Spatial and temporal evolution and influencing factors of tourism eco-efficiency in Fujian province under the target of carbon peak
Source: Sci Rep. 2023 Dec 27;13:23074. doi: 10.1038/s41598-023-50468-8 (PMC10754883; doi:10.1038/s41598-023-50468-8)
Supplement: Supplementary file 1 — Supplementary Information. [file 41598_2023_50468_MOESM1_ESM.xlsx]

## Sheet: Sheet1
city	year	tourism workers(person)	investment in fixed assets of tertiary industry (hundred million RMB)	tourism energy consumption (10000 tons of standard coal)	total tourism revenue (hundred million RMB)	total number of tourists(per ten thousand person)	tourism carbon emissions (Mt)	Tourism eco-efficiency values	GDP per capita (yuan)	the proportion of the urban household population to the total population (%)	the proportion of tourism revenue to GDP (%)	the ratio of road miles to land area (%)	the number of students enrolled in higher education institutions per 10,000 people（person）	the proportion of science and technology expenditures to public finance expenditures (%)
Fuzhou	2011	127239	1018.71	3.7671	321.09	2756.25	18.4645	0.319128	51894.2	63.3	8.59361	86.6561	406.497	1.35631
Fuzhou	2012	134383	2356.61	3.66715	362.13	3192.55	17.2096	0.237607	58202	64.8	8.59976	88.7784	420.063	1.57717
Fuzhou	2013	151139	2746.32	3.5278	403.17	3536.67	15.7352	0.240238	64045	65.9	8.61752	91.4773	433.71	1.6158
Fuzhou	2014	145358	3111.77	3.8931	468.03	4114.07	16.8008	0.257226	69995	66.9	9.05428	95.1955	431.822	1.62277
Fuzhou	2015	151905	3447.4	3.70288	537.29	4669.31	15.1317	0.290544	75259	67.7	9.56359	97.8944	427.953	1.38517
Fuzhou	2016	145534	2970.64	3.87216	663.3	5522.34	15.5072	0.383728	82251	68.5	10.7025	100.476	419.388	1.35507
Fuzhou	2017	149634	4224.09	4.14927	878.54	6737.81	16.1634	0.4151	93290	69.5	12.3668	100.961	409.735	2.09579
Fuzhou	2018	143023	4528.22	4.17643	1170.38	8233.31	16.7054	0.561679	102037	70.3	14.8964	101.253	413.363	3.14424
Fuzhou	2019	144797	4836.14	4.50124	1450.58	9654.17	17.0813	1.03725	120879	70.5	15.4444	102.774	436.321	3.03143
Fuzhou	2020	140689	5334.26	4.54209	921.89	6736.81	19.6105	0.396487	121015	72.5	9.20048	102.574	437.185	4.55049
Xiamen	2011	56159	878.95	5.09882	453.44	3522.94	23.9462	0.527197	70341	88.5	17.8568	110.019	413.166	3.05977
Xiamen	2012	75469	1062.65	5.39381	539.88	4124.43	25.2855	0.541322	77340	88.6	19.1775	113.136	523.733	2.93581
Xiamen	2013	93304	1065.9	5.34972	620.95	4663.85	23.8154	0.60994	81572	88.7	20.5738	118.428	447.828	3.03147
Xiamen	2014	100699	1263.08	5.90906	722.09	5337.86	25.4314	0.634015	86832	88.8	22.0581	121.545	454.79	3.12935
Xiamen	2015	110704	1536.18	5.62006	832.36	6030	22.8559	0.622405	90379	88.9	24.0148	121.427	413.417	2.85277
Xiamen	2016	106416	1755.93	5.52526	968.26	6770.16	21.9964	0.715978	97282	89	25.5864	129.189	405.327	2.80335
Xiamen	2017	114942	1955.18	5.40894	1168.52	7830.52	20.9448	0.770308	109740	89.1	26.8552	129.13	393.516	2.97813
Xiamen	2018	126928	2138.97	4.91135	1402.12	8900.32	19.5497	0.881797	118015	89.1	29.2632	127.719	395.277	3.19955
Xiamen	2019	117799	2350.73	5.04198	1655.9	10012.9	19.0158	1.10231	142739	89.2	27.6212	128.307	405.816	4.20966
Xiamen	2020	124532	2541.14	5.0779	1045.8	6994.13	21.936	0.606311	123962	89.4	16.3815	129.601	364.058	4.21989
Putian	2011	16980	468.71	0.914675	77.56	971.06	4.31097	0.209497	37656.6	50.9	7.38231	138.19	60.0573	1.51946
Putian	2012	19368	593.38	0.963625	91.38	1136.91	4.53644	0.210139	42871	51.8	7.61259	144.429	61.9181	1.59883
Putian	2013	23058	730.95	1.04601	113.9	1461.16	4.69275	0.231519	47619	53.6	8.4819	149.024	64.742	1.80504
Putian	2014	27924	979.9	1.18404	136.23	1725.12	5.14601	0.22439	52890	55.3	9.06948	145.19	72.4351	2.21844
Putian	2015	32384	1223.48	1.15501	159.24	1976.35	4.77448	0.228558	57888	56.6	9.61827	148.048	74.2195	1.45674
Putian	2016	34426	1135	1.25461	203.97	2346.81	5.09038	0.290308	63314	58.1	11.1861	152.095	72.6817	1.19394
Putian	2017	36208	1083.38	1.3341	266.01	2840.66	5.28581	0.37996	70646	59.6	13.0066	155.167	70.331	1.38346
Putian	2018	37492	1275.14	1.34081	350.97	3394.05	5.4547	0.446101	77325	61	15.6515	155.619	71.0414	1.41259
Putian	2019	25000	1321.04	1.46744	440.73	3977.02	5.69023	0.55715	89342	61.7	16.9813	156.048	86.1581	1.02856
Putian	2020	27650	1233.85	1.40268	270.12	2642.6	6.06529	0.322099	82753	62.7	10.2165	153.048	94.5109	1.22221
Sanming	2011	22924	414.82	0.843049	69.34	1087.4	3.98205	0.195927	48279.3	51.5	5.72202	61.0364	79.9084	1.34129
Sanming	2012	22004	498.42	0.884372	81.09	1262.27	4.17379	0.205108	53244	52.1	6.07498	62.0509	90.948	1.6521
Sanming	2013	21084	600.6	1.01815	110.01	1484.84	4.57188	0.234282	58986	53.6	7.44523	64.4633	96.0717	1.80992
Sanming	2014	20164	675.04	1.14565	131.1	1724.41	4.98338	0.261745	64590	55.1	8.08655	61.9464	96.8845	1.98777
Sanming	2015	19244	772.38	1.09677	150	1951.99	4.54161	0.289439	67978	56.3	8.75631	63.6447	121.625	1.85131
Sanming	2016	18701	965.15	1.18344	190.84	2293.13	4.81102	0.324901	73261	57.5	10.2557	64.9467	107.482	1.74392
Sanming	2017	19032	1186.27	1.24604	246.03	2757	4.94997	0.377031	83440	59	11.5179	66.0788	115.377	1.58139
Sanming	2018	15961	1231.35	1.27325	330.33	3312.65	5.19079	0.480983	91406	60.2	14.0344	66.5056	130.632	1.16146
Sanming	2019	17706	1236.28	1.40288	416.86	3917.56	5.45681	0.63052	100641	60.9	16.0235	67.0281	155.718	1.01357
Sanming	2020	17745	1268.42	1.50015	293.38	2910.32	6.60239	0.39546	108304	63.2	10.8571	67.0368	211.285	0.732891
Quanzhou	2011	160144	844.27	3.30357	288.4	2765.5	15.5367	0.301096	52020.6	59.3	6.75269	130.268	143.875	2.26987
Quanzhou	2012	120976	1266.24	3.80066	376.1	3246.8	17.8333	0.320354	57002	60.4	7.99753	133.454	141.856	2.07651
Quanzhou	2013	81808	1366.43	3.8905	446.96	3729.27	17.3417	0.395536	62679	61.6	8.56573	140.291	141.982	2.1855
Quanzhou	2014	80572	1818.22	4.37626	528.65	4428.26	18.8709	0.424907	68254	62.9	9.2206	150.023	144.738	2.21812
Quanzhou	2015	81782	2209.12	4.23461	617.89	5125.31	17.2821	0.460574	72421	63.6	10.0671	153.218	145.803	2.29278
Quanzhou	2016	77461	2345.84	4.17552	717.15	5858.93	16.7108	0.421341	77784	64.5	10.7897	159.11	146.852	2.21527
Quanzhou	2017	82312	2419.39	3.88841	843.81	5474.49	15.0365	0.409662	87615	65.7	11.1792	160.309	145.809	2.33707
Quanzhou	2018	89039	2566.97	3.79236	1089.68	6659.88	15.0696	0.493305	97614	66.6	12.8682	160.663	149.766	2.32281
Quanzhou	2019	71775	2738.95	3.98388	1312.68	7801.16	15.009	0.654147	114067	67.2	13.1972	161.053	176.612	2.39046
Quanzhou	2020	64980	2689.65	3.70612	747.04	5173.48	15.7636	0.403162	115768	68.5	7.35373	164.748	198.481	2.51048
Zhangzhou	2011	29742	568.17	1.35834	120	860.58	6.37899	0.160429	36533.1	47.9	6.78656	80.9206	124.469	1.41304
Zhangzhou	2012	30600	764.18	1.46332	143.15	1380.65	6.87235	0.198532	41333	52	7.11156	81.4524	127.455	1.39304
Zhangzhou	2013	31458	931.42	1.36313	152.22	1627.15	6.09721	0.205477	45494	53	6.80763	90.7063	134.089	1.52676
Zhangzhou	2014	33000	1140.5	1.58961	187.72	1942	6.88007	0.222107	50685	53.8	7.48975	90.6825	140.171	1.60486
Zhangzhou	2015	31500	1447.67	1.63609	239.58	2232.44	6.67036	0.249167	55569	54.8	8.65738	95.1587	143.03	1.255
Zhangzhou	2016	31668	1576.03	1.75547	297.63	2649.55	7.04886	0.296162	62196	56.2	9.52309	96.8254	141.483	1.21903
Zhangzhou	2017	31740	1880.17	1.87387	389.75	3330.02	7.33744	0.356656	70216	57.7	10.9373	97.8492	140.565	1.78739
Zhangzhou	2018	33368	2105.79	1.88221	521.23	3952.35	7.55173	0.423386	77102	59	13.2036	99.6429	145.375	1.16117
Zhangzhou	2019	25318	1903.63	2.06797	660.74	4642.14	7.86903	0.60795	92074	60	13.9343	99.9683	175.957	1.25134
Zhangzhou	2020	23275	1496.25	2.10206	424.08	3246.06	9.083	0.431637	89834	61.4	9.32944	102.421	193.502	0.829033
Nanping	2011	25700	280.15	2.05847	181.96	1520.9	9.67189	0.525105	33747.5	51.1	20.3464	52.2205	86.5736	1.11097
Nanping	2012	27230	418.01	2.25098	223.44	1868.46	10.5593	0.493632	37692	51.6	22.4545	53.73	87.7719	1.11508
Nanping	2013	30780	535.83	2.24487	258.53	2105.9	10.0033	0.469006	42127	52.6	23.379	55.2433	90.1985	0.963493
Nanping	2014	34360	636.85	2.57558	312.46	2503.1	11.0983	0.488488	47044	53.4	25.3505	57.4373	90.3206	1.00706
Nanping	2015	35490	712.4	2.53164	371.63	2925.48	10.3175	0.548242	50929	54	27.7454	59.1407	92.7121	0.802848
Nanping	2016	38450	754.42	2.66504	463.57	3441.72	10.6305	0.628115	55009	54.8	31.8006	59.3992	94.8797	0.724478
Nanping	2017	40280	1086.43	2.75848	592.11	4149.76	10.7021	0.651437	60903	55.8	36.4129	60.1255	96.1381	1.09306
Nanping	2018	42930	1099.47	2.76526	790.08	4991.82	11.0048	0.810767	66760	56.7	44.0767	60.4183	99.5762	1.24678
Nanping	2019	45600	1047.79	2.9886	985.6	5829.9	11.2561	1.1475	74036	57.5	49.4886	60.9392	114.665	1.09142
Nanping	2020	30430	928.34	3.23595	676.2	4287	14.0677	0.71453	74903	59.7	33.6854	60.7757	135.093	1.02841
Longyan	2011	28597.5	372.06	1.05462	88.38	1213.42	4.97477	0.257326	48521.5	47.5	7.11508	64.836	56.418	1.36055
Longyan	2012	30306	476.23	1.16744	109.35	1484.49	5.50106	0.26654	52896	49.4	8.05952	66.3233	60.5525	1.62196
Longyan	2013	33103	584.42	1.23617	133.49	1808.42	5.55125	0.28457	57472	50.9	9.0202	70.6643	64.2946	1.75748
Longyan	2014	35756.3	757.93	1.4462	165.45	2180.1	6.29097	0.292736	62730	51.6	10.203	71.6155	66.2008	2.2336
Longyan	2015	37345.1	872.17	1.43283	196.25	2532.21	5.93136	0.323661	66865	52.6	11.2885	74.7425	68.3755	2.24394
Longyan	2016	39624	1050.95	1.5729	253.42	3059.12	6.3956	0.366262	72354	53.8	13.3684	75.226	68.6084	2.03295
Longyan	2017	38458.9	1229.73	1.69128	332.76	3784.14	6.72506	0.456134	82258	55.7	15.3523	75.8671	65.5795	2.8157
Longyan	2018	37648	1408.51	1.75463	453.81	4607.76	7.15849	0.56489	90655	57	18.9617	76.5241	70.0227	2.97844
Longyan	2019	36362.2	1587.29	1.9483	576.47	5504.06	7.58763	0.744704	101476	58	21.5184	77.5279	86.4924	4.1542
Longyan	2020	24191	1766.07	2.06434	402.27	4037	9.07549	0.408117	105548	62.9	14.012	77.2651	91.8864	3.09692
Ningde	2011	15067	235.3	0.822704	70	852	3.87654	0.272205	32866.4	49.2	7.52591	71.437	29.7102	0.613906
Ningde	2012	19539.6	383.107	0.770676	72.56	950.51	3.63007	0.201933	37921	50.6	6.74939	74.6741	30.9155	0.842638
Ningde	2013	21442.8	530.913	0.956951	104.04	1348.62	4.29398	0.232628	43617	51.8	8.39899	78.9111	32.3169	0.935231
Ningde	2014	28568	678.72	1.10679	127.49	1601.03	4.80936	0.228265	48369	52.9	9.26466	79.4222	34.6246	0.648464
Ningde	2015	28617	802.69	1.08738	150.29	1837.36	4.49248	0.247944	52006	53.5	10.1045	83.9111	35.9024	0.545591
Ningde	2016	27343	841.02	1.1972	195.23	2209.21	4.85389	0.311245	56358	54.4	12.0281	85.6963	36.1661	0.682301
Ningde	2017	24226	845.18	1.26925	254.29	2653	5.02233	0.415236	61964	55.7	14.1756	87.4444	38.6414	0.867005
Ningde	2018	22050	933.08	1.30708	343.98	3252.91	5.31067	0.542202	66878	56.7	17.7054	89.6074	42.1375	2.27507
Ningde	2019	16939	901.36	1.44495	437	3838	5.59156	0.731685	84251	57.6	17.8229	90.6667	50.2199	3.02095
Ningde	2020	19637	890.54	1.47497	291.47	2615.64	6.42999	0.41966	83541	61	11.1291	89.4593	54.4603	3.30213
